# Supplementary material for: Reproductive Biology and Breeding Systems of Two Opisthopappus Endemic and Endangered Species on the Taihang Mountains
Source: Plants (Basel). 2023 May 11;12(10):1954. doi: 10.3390/plants12101954 (PMC10222883; doi:10.3390/plants12101954)
Supplement: Supplementary file 1 [file plants-12-01954-s001.zip]

Archive with 1 entries (1 files):
- plants-2252724-supplementary.pdf
